# Supplementary material for: Glucagon and Glucose Availability Influence Metabolic Heterogeneity and Malignancy in Pancreatic Neuroendocrine Tumour (pNET) Cells: Novel Routes for Therapeutic Targeting
Source: Molecules. 2025 Jun 25;30(13):2736. doi: 10.3390/molecules30132736 (PMC12251001; doi:10.3390/molecules30132736)
Supplement: Supplementary file 1 [file molecules-30-02736-s001.zip]

Archive with 1 entries (1 files):
- molecules-3658111-supplementary.pdf
